# Supplementary material for: Modulation of the functional connectome in major depressive disorder by ketamine therapy
Source: Psychol Med. 2020 Dec 3;52(13):2596–605. doi: 10.1017/S0033291720004560 (PMC9647551; doi:10.1017/S0033291720004560)
Supplement: Supplementary file 1 [file S0033291720004560sup001.zip]

Archive with 7 entries (7 files):
- S0033291720004560sup001.pdf
- S0033291720004560sup002.pdf
- S0033291720004560sup003.pdf
- S0033291720004560sup004.pdf
- S0033291720004560sup005.pdf
- S0033291720004560sup006.pdf
- S0033291720004560sup007.docx
